# Supplementary material for: Curability difference between autochthonous mouse tumors and their transplants in association with immune gene expression
Source: PLoS One. 2026 Apr 24;21(4):e0338289. doi: 10.1371/journal.pone.0338289 (PMC13108875; doi:10.1371/journal.pone.0338289)
Supplement: S1 Data — (XLSX) [file pone.0338289.s004.xlsx]

## Sheet: Sheet1
	Data: Immune Gene Expression Values measured by qPCR
		A1 vs A2-12 used for Fig.1
		A2-12 vs T2-T12 used for Fig.3
	Pd1	Tumor number	Expression rate	Av	Std
		A1	0.00168036	0.00168036	0.00010931		Non transplantable
		A2	0.000472504	0.00030863	0.000220052		Autochthonous
		A3	8.86488e-05
		A4	0.000555247
		A5	0.00035193
		A6	0.00012603
		A7	4.56308e-05
		A8	0.000201075
		A9	0.000736821
		A10	0.000405885
		A11	0.000388042
		A12	2.31128e-05
		T2	0.00106428	0.00111539	0.000616377		Transplant
		T3	0.00188001
		T4	0.00222791
		T5	0.000376694
		T6	0.000445147
		T7	0.000626862
		T8	0.00120522
		T9	0.00110627
		T10	0.000598104
		T11	0.000771121
		T12	0.00196765
	Pdl1	Tumor number	Expression rate	Av	Std
		A1	0.00906646	0.00906646	0.00126523		Non transplantable
		A2	0.00273398	0.00174448	0.000953565		Autochthonous
		A3	0.0021531
		A4	0.000555247
		A5	0.000777461
		A6	0.000849852
		A7	0.00183549
		A8	0.00350479
		A9	0.00219058
		A10	0.0022162
		A11	0.00206799
		A12	0.000304637
		T2	0.00797531	0.00367931	0.001912		Transplant
		T3	0.00637649
		T4	0.00222791
		T5	0.00256259
		T6	0.00168702
		T7	0.00409333
		T8	0.00156616
		T9	0.00305409
		T10	0.0030023
		T11	0.00309401
		T12	0.00483317
	Pdl２	Tumor number	Expression rate	Av	Std
		A1	0.000220368	0.000220368	4.2713e-05		Non transplantable
		A2	0.000104402	7.55124e-05	5.37286e-05		Autochthonous
		A3	7.00505e-05
		A4	0.000119111
		A5	1.7952e-05
		A6	3.88935e-06
		A7	4.80809e-05
		A8	4.41122e-05
		A9	0.000119111
		A10	0.000102538
		A11	0.000187031
		A12	1.43575e-05
		T2	0.000353739	0.000367976	0.000192027		Transplant
		T3	0.000459522
		T4	0.000447159
		T5	0.000122311
		T6	0.000115971
		T7	0.000714543
		T8	7.77204e-05
		T9	0.00043591
		T10	0.000474799
		T11	0.000478085
		T12	0.000173446
	Cd3d	Tumor number	Expression rate	Av	Std
		A1	0.00181208	0.00181208	0.000598059		Non transplantable
		A2	7.52445e-05	0.000186954	0.000138449		Autochthonous
		A3	0.000308811
		A4	9.06572e-05
		A5	2.34122e-05
		A6	2.62793e-05
		A7	0.000211046
		A8	0.00037794
		A9	0.000293042
		A10	0.000269714
		A11	0.000372527
		A12	7.81729e-06
		T2	0.000652731	0.000563076	0.000307507		Transplant
		T3	0.000341807
		T4	0.000212388
		T5	0.00015423
		T6	0.000153896
		T7	0.00054817
		T8	0.000624656
		T9	0.0007192
		T10	0.000808495
		T11	0.00079686
		T12	0.00118141
	Cd8a	Tumor number	Expression rate	Av	Std
		A1	0.00564021	0.00564021	0.000526837		Non transplantable
		A2	0.000730355	0.00090551	0.00113457		Autochthonous
		A3	1.6166e-05
		A4	0.00318167
		A5	0.00217736
		A6	0.000650612
		A7	8.06923e-06
		A8	0.00269413
		A9	4.79588e-05
		A10	0.000157907
		A11	0.000267855
		A12	2.85244e-05
		T2	0.00328412	0.00256096	0.00345808		Transplant
		T3	1.30666e-05
		T4	0.0112826
		T5	0.00121756
		T6	0.00162661
		T7	1.37343e-05
		T8	0.00287575
		T9	5.60166e-05
		T10	0.000239409
		T11	0.000277002
		T12	0.00728472
	Cd8b	Tumor number	Expression rate	Av	Std
		A1	0.00240909	0.00240909	0.000624666		Non transplantable
		A2	1.19271e-05	0.000279867	0.0003051		Autochthonous
		A3	0.000452384
		A4	2.30136e-06
		A5	6.1239e-05
		A6	1.32304e-05
		A7	0.000722071
		A8	4.48865e-05
		A9	0.000467668
		A10	0.000428634
		A11	0.000866545
		A12	7.65144e-06
		T2	0.000161709	0.001177	0.00102209		Transplant
		T3	0.00245229
		T4	0.000144259
		T5	0.000109635
		T6	0.000391456
		T7	0.00180965
		T8	0.000662297
		T9	0.00281262
		T10	0.00184327
		T11	0.00233006
		T12	0.000229721
	Ifng	Tumor number	Expression rate	Av	Std
		A1	0.000614822	0.000614822	0.000192165		Non transplantable
		A2	0.000339937	0.000122264	0.000105536		Autochthonous
		A3	6.67147e-05
		A4	0.000255298
		A5	1.19586e-05
		A6	6.96647e-05
		A7	3.86078e-05
		A8	0.00024386
		A9	0.000140064
		A10	6.52271e-05
		A11	0.000109176
		A12	4.40172e-06
		T2	0.00116859	0.000446425	0.000458383		Transplant
		T3	0.000129604
		T4	0.000319171
		T5	0.000100929
		T6	6.95988e-05
		T7	0.00013002
		T8	0.000905069
		T9	0.000275744
		T10	0.000231503
		T11	0.000161884
		T12	0.00141857
	Itga2	Tumor number	Expression rate	Av	Std
		A1	0.000654322	0.000654322	5.64851e-05		Non transplantable
		A2	0.000168318	0.000404763	0.000337894		Autochthonous
		A3	0.000182552
		A4	0.000573311
		A5	0.000335579
		A6	0.00040734
		A7	0.00014494
		A8	9.31191e-05
		A9	0.00127008
		A10	0.000457602
		A11	0.000726923
		A12	9.26257e-05
		T2	4.66026e-05	0.000684491	0.000623496		Transplant
		T3	0.000145439
		T4	0.000163877
		T5	0.000318287
		T6	0.000865992
		T7	0.000421848
		T8	0.00078649
		T9	0.00202788
		T10	0.000852536
		T11	0.000212963
		T12	0.00168749
	Gzmb	Tumor number	Expression rate	Av	Std
		A1	6.39469e-05	6.39469e-05	6.72966e-06		Non transplantable
		A2	1.76196e-05	1.82201e-05	1.33936e-05		Autochthonous
		A3	2.03602e-05
		A4	8.78346e-06
		A5	6.1277e-06
		A6	2.85106e-06
		A7	1.10546e-05
		A8	1.14961e-05
		A9	4.37309e-05
		A10	4.28753e-05
		A11	2.61638e-05
		A12	9.359e-06
		T2	6.50809e-06	9.71952e-06	1.07294e-05		Transplant
		T3	7.78152e-06
		T4	1.3001e-05
		T5	1.09568e-05
		T6	1.17858e-05
		T7	1.32944e-07
		T8	1.07993e-07
		T9	9.63937e-08
		T10	1.95865e-07
		T11	1.85061e-05
		T12	3.78423e-05
	Foxp3	Tumor number	Expression rate	Av	Std
		A1	0.00041786	0.00041786	0.000143712		Non transplantable
		A2	8.64562e-05	0.000137278	0.000114809		Autochthonous
		A3	6.13711e-05
		A4	4.00483e-05
		A5	7.29351e-05
		A6	5.17569e-05
		A7	0.000149612
		A8	0.000149553
		A9	0.000391484
		A10	0.000313506
		A11	5.60533e-05
		A12	1.69523e-05
		T2	0.000141625	0.00034814	0.000345902		Transplant
		T3	0.000255794
		T4	4.60007e-05
		T5	4.00824e-05
		T6	2.97507e-05
		T7	0.000335272
		T8	8.16411e-05
		T9	0.00111809
		T10	0.000666141
		T11	0.000308035
			最大値0.0001でお願いします
		Gzmb		av	std
		1	1.76196e-05	1.82201e-05	1.33936e-05
		1	2.03602e-05
		1	8.78346e-06
		1	6.1277e-06
		1	2.85106e-06
		1	1.10546e-05
		1	1.14961e-05
		1	4.37309e-05
		1	4.28753e-05
		1	2.61638e-05
		1	9.359e-06
		2	6.50809e-06	9.71952e-06	1.07294e-05
		2	7.78152e-06
		2	1.3001e-05
		2	1.09568e-05
		2	1.17858e-05
		2	1.32944e-07
		2	1.07993e-07
		2	9.63937e-08
		2	1.95865e-07
		2	1.85061e-05
		2	3.78423e-05
